# Supplementary material for: The molecular interaction pattern of lenvatinib enables inhibition of wild-type or kinase-mutated FGFR2-driven cholangiocarcinoma
Source: Nat Commun. 2024 Feb 12;15:1287. doi: 10.1038/s41467-024-45247-6 (PMC10861557; doi:10.1038/s41467-024-45247-6)
Supplement: Supplementary file 4 — Supplementary Data 1 [file 41467_2024_45247_MOESM4_ESM.xlsx]

## Sheet: DigiWest Fig 3D+E
	F-AHCYL2_WT - DigiWest	Selective TKI vs DMSO		Unselective TKI vs DMSO
	Analyte	p-value	Fold Change	p-value	Fold Change
	4E-BP1	0.815789	-0.00146178	0.979986	0.319614
	4E-BP1 - phosphoThr37/Thr46	0.74629	-0.674941	0.741182	-0.148542
	ABL2	0.511789	0.24753	0.790849	-0.0711618
	Actin1 alpha	0.551123	0.102929	0.286967	0.233731
	Akt	0.120751	0.41292	0.315801	0.607934
	Akt - phosphoSer473	0.497922	-0.343746	0.945734	0.179701
	AMPK alpha - phosphoThr172	0.311531	0.611968	0.209174	-0.289625
	Atg13	1	0	1	0
	Bax	0.389991	0.581354	0.401249	0.969759
	Bcl-xL	0.44747	0.384106	0.244312	0.582986
	Bim [15kDa]	0.554401	0.138223	0.697069	-0.101926
	Bim [23kDa]	0.0327861	0.953702	0.138249	2.40929
	Caspase 3	0.497768	0.299348	0.886608	0.0929525
	CDK4	0.890294	0.0741126	0.716932	0.312404
	c-Jun	0.338	-0.693367	0.0916	-0.500405
	c-Jun - phosphoSer63	0.8903	-0.234848	0.4691	-0.764516
	c-Met (HGF/SF receptor) - phosphoTyr1349	0.581371	-0.309012	0.322129	-0.595618
	c-myc	0.0180887	-0.960903	0.157163	-0.852487
	c-myc - phosphoThr58/Ser62	0.00442631	-1.72252	0.387602	-0.443452
	c-Raf	0.28711	0.506844	0.724481	0.240494
	c-Raf - phosphoSer289/296/301	0.0553056	-0.5121	0.00175475	-1.24542
	DUSP4	0.428967	0.511186	0.166412	1.57168
	DUSP5 (VH3)	0.19534	-2.21369	0.962861	0.966678
	DUSP6 (MKP3, MKP-3, PYST1)	0.918511	-0.0481943	0.833194	0.118919
	E2F-1	0.725947	-0.327832	0.59993	-0.569657
	eEF2	0.573789	0.401937	0.551628	-0.281179
	eEF2 - phosphoThr56	0.322776	1.0421	0.724171	0.181343
	eEF2k	0.209398	0.549431	0.481051	0.839342
	eEF2k - phosphoSer366	0.201594	0.441819	0.226271	-0.614462
	eIF4B - phosphoSer406	0.346216	-1.05184	0.384402	2.31305
	eIF4E	0.486692	0.260064	0.690197	0.323346
	eIF4E - phosphoSer209	0.1586	-0.796087	0.1166	-0.919265
	Elk-1	0.929133	-0.118812	0.127908	1.10901
	Erk1/2 (MAPK p44/42) - phosphoThr202/Tyr204 [42kDa]	0.00119907	-2.72029	0.0158145	-2.12181
	Erk1/2 (MAPK p44/42) - phosphoThr202/Tyr204 [44kDa]	0.0172598	-2.42108	0.0474198	-2.2854
	Erk1/2 (MAPK p44/42) [42kDa]	0.487561	0.202203	0.518217	0.208497
	Erk1/2 (MAPK p44/42) [44kDa]	0.4553	0.236097	0.875221	0.0805346
	FGF receptor - phosphoTyr 654/653 [145 kDa]	0.684209	0.316486	0.391002	-0.255629
	FGF receptor 1 [120kDa]	0.358767	0.598442	0.567233	-0.477254
	FGF receptor 1 [145kDa]	0.41462	0.562279	0.899719	0.0367254
	FGF-10	0.941623	0.0200817	0.896155	0.0798426
	FGFR - phosphoTyr 654/653 [200 kDa]	0.167513	-0.678027	0.17494	-0.670432
	FGFR 2 [145kDa, native]	0.84645	0.124191	0.462896	-0.225354
	FGFR 2 [200 kDa, fused]	0.37709	0.535693	0.764785	0.361932
	FIP200	0.12158	0.637594	0.437733	0.420454
	FRS2 alpha - phosphoTyr196	0.391002	-0.0622898	0.391002	-0.0622898
	FRS2 alpha [70 kDa]	0.487054	-0.272184	0.598774	-0.22291
	FRS2 beta [55 kDa]	0.932592	0.0545056	0.2473	-0.697096
	Gab1	0.156321	0.90146	0.327061	0.92521
	GSK3 alpha - phosphoSer21	0.30731	-0.752215	0.46731	-0.300973
	GSK3 beta - phosphoSer9	0.815734	0.187802	0.426771	-0.462975
	Jak 2 - phosphoTyr1007/Tyr1008	0.826254	-0.247017	0.463744	-0.681704
	JNK/SAPK - phosphoThr183/Tyr185 [46 kDa]	0.229862	0.516208	0.086643	1.09749
	JNK/SAPK - phosphoThr183/Tyr185 [55 kDa]	1	0	1	0
	JNK/SAPK [46 kDa]	0.12009	0.657343	0.327047	0.874732
	JNK/SAPK [55 kDa]	0.484428	0.19779	0.696981	0.267985
	MAPKAPK-3	0.517349	0.20553	0.391002	-0.0466591
	MCM2	0.412306	0.11646	0.769723	-0.0452098
	MCM2 - phosphoSer139	0.424878	0.25135	0.410728	0.338741
	MEK1 - phosphoSer298	0.0768622	-0.550908	0.0130519	-0.993287
	MEK1/2	0.897879	-0.0646655	0.660219	-0.138187
	MEK1/2 - phosphoSer217/Ser221	0.123399	-1.04707	0.014916	-1.18607
	MKK3/6 - phosphoSer189/Ser207	0.693796	0.190216	0.25537	0.978059
	MKK4 (SEK1)	0.502622	0.412959	0.697769	-0.160746
	MKK4 (SEK1) - phosphoSer257/Thr261	0.209763	0.554283	0.241117	0.660128
	Mnk1 - phosphoThr197/Thr202	0.42265	-0.286493	0.526172	-0.224671
	MSK1 - phosphoSer360	0.851181	0.127917	0.457238	-0.375339
	MSK1 - phosphoSer376	0.600214	0.86529	0.81207	-0.118725
	mTOR (FRAP)	0.497858	0.437089	0.181118	0.503018
	mTOR (FRAP)- phosphoSer2448	0.72198	0.293313	0.268989	0.840726
	mTOR (FRAP)- phosphoSer2481	0.992941	0.0221495	0.391204	0.378109
	p38 MAPK - phosphoThr180/Tyr182	1	0	1	0
	p70 S6 kinase - phosphoThr389 [70 kDa]	0.440179	-0.23466	0.00104465	-1.31315
	p70 S6 kinase - phosphoThr389 [85 kDa]	0.332473	-0.491562	0.332473	-0.491562
	PDCD4	0.0131646	1.12996	0.193871	1.71025
	PI3-kinase p85	0.411987	0.594953	0.434967	0.174706
	Ras	0.9666	0.000974554	0.266403	-0.65313
	RSK 1 (p90RSK) - phosphoThr573	0.0160775	-2.01499	0.062154	-2.03632
	S6 ribosomal protein	0.422997	-0.739274	0.314891	-0.91846
	S6 ribosomal protein - phosphoSer235/Ser236	0.123179	-1.27811	0.0437132	-2.26854
	S6 ribosomal protein - phosphoSer240/Ser244	0.22389	-1.42209	0.0629165	-2.38816
	SGK1	0.248914	-0.69702	0.182271	-0.767774
	SHP-2 - phosphoTyr542	0.0290964	-0.742987	0.00539215	-1.39803
	SPRY2 (Protein sprouty homolog 2)	0.856327	-0.28677	0.24288	0.658172
	SPRY3 (Spry-3, Sprouty 3)	0.835374	-0.0675282	0.81492	0.0298486
	STAT 3 - phosphoSer727	0.0965485	-1.1388	0.0150586	-1.37015
	Analytes with p<0.05 (T-Test, Welch)

## Sheet: DigiWest Fig 4D+E
	F-AHCYL2_p.V564F - DigiWest	Infigratinib vs DMSO		Lenvatinib vs DMSO
	Analyte	p-value	Fold Change	p-value	Fold Change
	4E-BP1	0.703683	-0.618006	0.763664	-0.355171
	4E-BP1 - phosphoThr37/Thr46	0.823061	-0.725542	0.802637	-0.657463
	ABL2	0.601447	-0.24519	0.448118	-0.460142
	Actin1 alpha	0.648752	-0.297621	0.675125	-0.19361
	Akt	0.408986	-0.458878	0.357932	-0.495092
	Akt - phosphoSer473	0.172419	-0.616404	0.0105521	-1.13161
	AMPK alpha - phosphoThr172	0.839181	0.0544982	0.671475	-0.322454
	Atg13	1	0	1	0
	Bax	0.815905	-0.160702	0.990185	-0.032264
	Bcl-xL	0.505933	-0.207133	0.700174	-0.0937607
	Bim [15kDa]	0.231759	0.86189	0.0986027	0.544471
	Bim [23kDa]	0.635922	0.320339	0.317362	0.496726
	Caspase 3	0.536447	-0.235064	0.668366	-0.151249
	CDK4	0.94932	0.142977	0.990592	0.170987
	c-Jun	0.838083	-0.14116	0.676479	-0.239114
	c-Jun - phosphoSer63	0.751947	0.0920958	0.858593	0.129698
	c-Met (HGF/SF receptor) - phosphoTyr1349	0.552988	-0.219496	0.151153	-0.752372
	c-myc	0.852002	-0.0692835	0.336741	-0.502893
	c-myc - phosphoThr58/Ser62	0.455244	0.206054	0.992041	0.0136413
	c-Raf	0.792564	-0.157295	0.493871	-0.306576
	c-Raf - phosphoSer289/296/301	0.160844	-0.507656	0.050803	-0.762215
	DUSP4	0.358706	0.153818	0.352811	0.513453
	DUSP5 (VH3)	0.795766	1.19677	0.344934	2.6713
	DUSP6 (MKP3, MKP-3, PYST1)	0.163199	-0.708685	0.548825	-0.277075
	E2F-1	0.621892	-0.731369	0.764263	0.138969
	eEF2	0.800719	-0.0609336	0.0719087	-0.384805
	eEF2 - phosphoThr56	0.783177	0.226085	0.653792	0.017373
	eEF2k	0.568155	-0.399911	0.655174	-0.348665
	eEF2k - phosphoSer366	0.0606937	-0.914629	0.348366	-0.586889
	eIF4B - phosphoSer406	0.548125	0.266239	0.152536	0.611914
	eIF4E	0.707425	-0.04681	0.487465	-0.14921
	eIF4E - phosphoSer209	0.478827	-0.259175	0.0166011	-0.869596
	Elk-1	0.909425	-0.21916	0.533063	0.381592
	Erk1/2 (MAPK p44/42) - phosphoThr202/Tyr204 [42kDa]	0.0166644	-1.72742	0.00892048	-1.996
	Erk1/2 (MAPK p44/42) - phosphoThr202/Tyr204 [44kDa]	0.0564227	-1.77802	0.022607	-2.10634
	Erk1/2 (MAPK p44/42) [42kDa]	0.731559	-0.0756981	0.714736	-0.0956765
	Erk1/2 (MAPK p44/42) [44kDa]	0.393257	-0.329184	0.370617	-0.346729
	FGF receptor - phosphoTyr 654/653 [145 kDa]	0.29084	-0.514553	0.29084	-0.514553
	FGF receptor 1 [120kDa]	0.822786	-0.0604727	0.287075	-0.397784
	FGF receptor 1 [145kDa]	0.958896	0.0704024	0.152261	-0.577987
	FGF-10	0.930372	0.0766137	0.306227	0.374337
	FGFR - phosphoTyr 654/653 [200 kDa]	0.270074	-0.495712	0.0311574	-1.62752
	FGFR 2 [145kDa, native]	0.928328	0.276038	0.199203	-1.11262
	FGFR 2 [200 kDa, fused]	0.736091	0.0800246	0.09129	-1.0241
	FIP200	0.320266	-0.409232	0.0594929	-1.31402
	FRS2 alpha [70 kDa]	0.850862	-0.00571565	0.272724	0.848317
	FRS2 beta [55 kDa]	0.729466	0.232934	0.916022	0.254958
	FRS2-α - phosphoTyr196	0.73441	0.0889435	0.194819	-0.337956
	Gab1	0.891026	-0.0770407	0.0630061	-0.635533
	GSK3 alpha - phosphoSer21	0.37875	-0.457518	0.151575	-0.683214
	GSK3 beta - phosphoSer9	0.529486	-0.353522	0.241846	-0.592705
	Jak 2 - phosphoTyr1007/Tyr1008	0.76605	-0.417485	0.901671	-0.263217
	JNK/SAPK - phosphoThr183/Tyr185 [46kDa]	0.938193	-0.0113635	0.31181	0.534494
	JNK/SAPK - phosphoThr183/Tyr185 [51kDa]	0.363217	-0.127224	0.363217	-0.127224
	JNK/SAPK [46kDa]	0.581398	0.0184695	0.490816	-0.019867
	JNK/SAPK [51kDa]	0.999792	-0.245463	0.983456	-0.367208
	MAPKAPK-3	0.976046	-0.409517	0.664946	-0.225236
	MCM2	0.726183	-0.10187	0.284511	-0.344186
	MCM2 - phosphoSer139	0.386131	0.249518	0.524116	-0.147025
	MEK1 - phosphoSer298	0.170163	-0.431911	0.0484922	-0.580308
	MEK1/2	0.395927	-0.262853	0.608837	-0.181016
	MEK1/2 - phosphoSer217/Ser221	0.100522	-0.50535	0.266025	-0.37018
	MKK3/6 - phosphoSer189/Ser207	0.509416	-0.379719	0.826487	0.0377884
	MKK4 (SEK1)	0.155884	-0.400382	0.141413	-0.489626
	MKK4 (SEK1) - phosphoSer257/Thr261	0.765182	-0.241892	0.723692	0.0648296
	Mnk1 - phosphoThr197/Thr202	0.306394	-0.552429	0.0820882	-0.871402
	MSK1 - phosphoSer360	0.449643	-0.452984	0.201748	-0.829085
	MSK1 - phosphoSer376	0.786208	0.0359465	0.952133	-0.0236822
	mTOR (FRAP)	0.0486712	-0.708499	0.00258446	-1.51739
	mTOR (FRAP)- phosphoSer2448	0.177226	-0.541665	0.0841706	-1.48375
	mTOR (FRAP)- phosphoSer2481	0.555586	-0.486187	0.0255085	-1.5199
	p38 MAPK - phosphoThr180/Tyr182	0.0877047	-2.77577	0.571645	-1.44535
	p70 S6 kinase - phosphoThr389 [70 kDa]	0.904709	0.273006	0.578714	-0.162273
	p70 S6 kinase - phosphoThr389 [85 kDa]	0.220568	-1.15679	0.0170811	-2.37259
	PDCD4	0.747892	0.169302	0.426679	-0.153943
	PI3-kinase p85	0.445993	0.0632831	0.901154	-0.529732
	Ras	0.0973946	-0.278303	0.842174	0.0276303
	RSK 1 (p90RSK) - phosphoThr573	0.0384906	-1.11167	0.0358234	-1.63926
	S6 ribosomal protein	0.100114	0.723794	0.125949	0.680948
	S6 ribosomal protein - phosphoSer235/Ser236	0.149406	0.641454	0.705333	-0.246147
	S6 ribosomal protein - phosphoSer240/Ser244	0.0814051	0.949789	0.535578	0.530116
	SGK1	0.236365	-0.607355	0.0190741	-1.10081
	SHP-2 - phosphoTyr542	0.210603	-0.726411	0.0967931	-1.12178
	SPRY2 (Protein sprouty homolog 2)	0.323186	0.314848	0.24649	0.918911
	SPRY3 (Spry-3, Sprouty 3)	0.773595	-0.40721	0.790168	-0.183819
	STAT 3 - phosphoSer727	0.258725	-0.698234	0.237983	-0.823701
	Analytes with p<0.05 (T-Test, Welch)

## Sheet: DigiWest Fig 4F
	F-AHCYL2_p.V564F - DigiWest	Lenvatinib vs Infigratinib
	Analyte	p-value	Fold Change
	4E-BP1	0.984691	0.262835
	4E-BP1 - phosphoThr37/Thr46	0.974028	0.0680788
	ABL2	0.866444	-0.214952
	Actin1 alpha	0.97617	0.104011
	Akt	0.759285	-0.0362146
	Akt - phosphoSer473	0.296346	-0.515202
	AMPK alpha - phosphoThr172	0.570777	-0.376953
	Atg13	1	0
	Bax	0.841416	0.128438
	Bcl-xL	0.818398	0.113373
	Bim [15kDa]	0.939277	-0.317419
	Bim [23kDa]	0.687807	0.176388
	Caspase 3	0.903227	0.0838157
	CDK4	0.952946	0.0280099
	c-Jun	0.841273	-0.097955
	c-Jun - phosphoSer63	0.721659	0.0376021
	c-Met (HGF/SF receptor) - phosphoTyr1349	0.389724	-0.532875
	c-myc	0.517151	-0.433609
	c-myc - phosphoThr58/Ser62	0.546287	-0.192412
	c-Raf	0.647107	-0.149281
	c-Raf - phosphoSer289/296/301	0.59209	-0.254559
	DUSP4 [40 kDa]	0.737879	0.359635
	DUSP5 (VH3)	0.479525	1.47453
	DUSP6 (MKP3, MKP-3, PYST1)	0.484376	0.43161
	E2F-1	0.467471	0.870338
	eEF2	0.213995	-0.323872
	eEF2 - phosphoThr56	0.916365	-0.208712
	eEF2k	0.823174	0.051246
	eEF2k - phosphoSer366	0.939983	0.32774
	eIF4B - phosphoSer406	0.395569	0.345675
	eIF4E	0.640068	-0.1024
	eIF4E - phosphoSer209	0.0287095	-0.610421
	Elk-1	0.522848	0.600752
	Erk1/2 (MAPK p44/42) - phosphoThr202/Tyr204 [42kDa]	0.289053	-0.268585
	Erk1/2 (MAPK p44/42) - phosphoThr202/Tyr204 [44kDa]	0.581461	-0.328326
	Erk1/2 (MAPK p44/42) [42kDa]	0.965975	-0.0199784
	Erk1/2 (MAPK p44/42) [44kDa]	0.876242	-0.0175446
	FGF receptor - phosphoTyr 654/653 [145 kDa]	1	0
	FGF receptor 1 [120kDa]	0.555512	-0.337312
	FGF receptor 1 [145kDa]	0.189498	-0.64839
	FGF-10	0.495909	0.297724
	FGFR - phosphoTyr 654/653 [200 kDa]	0.0155455	-2.48233
	FGFR 2 [145kDa, native]	0.473593	-1.38866
	FGFR 2 [200 kDa, fused]	0.404707	-1.10413
	FIP200	0.112619	-0.904783
	FRS2 alpha [70 kDa]	0.253792	0.854032
	FRS2 beta [55 kDa]	0.746256	0.0220244
	FRS2-α - phosphoTyr196	0.186581	-0.4269
	Gab1	0.078589	-0.558492
	GSK3 alpha - phosphoSer21	0.67853	-0.225696
	GSK3 beta - phosphoSer9	0.644205	-0.239182
	Jak 2 - phosphoTyr1007/Tyr1008	0.869515	0.154268
	JNK/SAPK - phosphoThr183/Tyr185 [46kDa]	0.351172	0.545858
	JNK/SAPK - phosphoThr183/Tyr185 [51kDa]	1	0
	JNK/SAPK [46kDa]	0.910072	-0.0383365
	JNK/SAPK [51kDa]	0.981944	-0.121745
	MAPKAPK-3	0.514157	0.184281
	MCM2	0.500591	-0.242315
	MCM2 - phosphoSer139	0.43024	-0.396543
	MEK1 - phosphoSer298	0.621505	-0.148398
	MEK1/2	0.753737	0.0818372
	MEK1/2 - phosphoSer217/Ser221	0.837482	0.13517
	MKK3/6 - phosphoSer189/Ser207	0.412803	0.417507
	MKK4 (SEK1)	0.744561	-0.0892435
	MKK4 (SEK1) - phosphoSer257/Thr261	0.422577	0.306722
	Mnk1 - phosphoThr197/Thr202	0.391002	-0.318973
	MSK1 - phosphoSer360	0.739395	-0.376101
	MSK1 - phosphoSer376	0.777466	-0.0596287
	mTOR (FRAP)	0.029848	-0.808893
	mTOR (FRAP)- phosphoSer2448	0.185789	-0.942088
	mTOR (FRAP)- phosphoSer2481	0.0113669	-1.03371
	p38 MAPK - phosphoThr180/Tyr182	0.0594226	1.33042
	p70 S6 kinase - phosphoThr389 [70 kDa]	0.572373	-0.435279
	p70 S6 kinase - phosphoThr389 [85 kDa]	0.143062	-1.2158
	PDCD4	0.781758	-0.323245
	PI3-kinase p85	0.319218	-0.593015
	Ras	0.0901474	0.305933
	RSK 1 (p90RSK) - phosphoThr573	0.260775	-0.527584
	S6 ribosomal protein	0.737664	-0.0428459
	S6 ribosomal protein - phosphoSer235/Ser236	0.18192	-0.887601
	S6 ribosomal protein - phosphoSer240/Ser244	0.368404	-0.419673
	SGK1	0.429587	-0.493451
	SHP-2 - phosphoTyr542	0.592486	-0.395371
	SPRY2 (Protein sprouty homolog 2)	0.534067	0.604064
	SPRY3 (Spry-3, Sprouty 3)	0.476847	0.223391
	STAT 3 - phosphoSer727	0.639166	-0.125467
	Analytes with p<0.05 (T-Test, Welch)

## Sheet: DigiWest Sup. Fig 5A
	Analyte (F-AHCYL2)	p-Value Welch´s ANOVA	Mean DMSO (%)	Mean selective TKIs (%)	Mean unselective TKIs (%)	pAdj selective TKIs vs DMSO	pAdj unselective TKIs vs DMSO
	c-myc - pT58/S62	0.0148	100	33.11	83.64	0.0058	0.8823
	c-Raf - pS289/296/301	0.0042	100	68	40.93	0.0369	0.0077
	ERK1 - pT202	0.0006	100	19.07	21.98	<0.0001	0.0026
	ERK2 - pY204	0.0031	100	16.51	25.78	0.0039	0.0025
	FGFR - pY654/653	0.0882	100	59.58	59.84	0.0568	0.079
	MEK1/2 - pS217/221	0.0193	100	50.07	45.14	0.0899	0.0075
	p70S6K - pT389	0.0122	100	84.18	39.92	0.6173	0.0062
	RSK1 - pT573	0.0275	100	25.05	25.45	0.0154	0.0178
	S6 - pS235/236	0.0317	100	64.11	29.07	0.2577	0.0272
	STAT3 - pS727	0.0323	100	47.14	43.68	0.0253	0.0248

## Sheet: DigiWest Sup. Fig 5B
	Analyte (F-AHCYL2 p.V564F)	p-Value Welch´s ANOVA	Mean DMSO (%)	Mean Infigratinib (%)	Mean Lenvatinib (%)	pAdj Infigratinib vs DMSO	pAdj Lenvatinib vs DMSO
	Akt - pS473	0.001	100	65.76	43.06	0.0098	0.0007
	c-Raf - pS289/296/301	0.0269	100	70.95	58.17	0.2766	0.0274
	eIF4E - pS209	0.0211	100	98.1	60.22	0.994	0.0092
	ERK1 - pT202	0.0018	100	33.78	29.27	0.0186	0.0042
	ERK2 - pY204	0.0058	100	38.17	31.25	0.0255	0.0132
	FGFR - pY654/653	0.0017	100	165.3	31.44	0.15	0.0009
	MEK1/2 - pS217/221	0.0419	100	71.48	75.6	0.0352	0.1175
	mTOR - pS2481	0.0272	100	77.21	34.43	0.6546	0.02
	p70S6K - pT389	0.0107	100	59.4	25.07	0.3437	0.0027
	RSK1 - pT573	0.0208	100	52.46	33.81	0.1277	0.0421
	SHP2 - pY542	0.03	100	64.29	41.37	0.3697	0.0383
	STAT3 - pS727	0.0362	100	62.03	52.11	0.0942	0.0862

## Sheet: DigiWest Antibody List
	Antigen	P-Site(s)	Species	Supplier	Product #	Lot #	NMI ID	MW [kDa]	Dilution
	4E-BP1		rb	Epitomics	1557-1	GR239794-12	# 1965	20-15	200
	4E-BP1 - phospho	Thr37/Thr46	rb	Cell Signaling	9459	6	# 1203	20-15	200
	ABL2		rb	abcam (Epitomics)	ab134134 (5431-1)	GR97705-6	# 1343	128	200
	Actin1 alpha		rb	Sigma	A2066	095M4765V	# 1765	42	200
	Akt		rb	Cell Signaling	4685	6	# 2584	60	200
	Akt - phospho	Ser473	rb	Cell Signaling	4060	23	# 2072	60	200
	AMPK alpha - phospho	Thr172	rb	Cell Signaling	2535	16	# 1831	62	200
	Atg13		rb	Cell Signaling	13468	3	# 2733	72	200
	Bax		rb	Cell Signaling	2772	3	BG/MP # 082	20	200
	Bcl-xL		rb	Cell Signaling	2764	4	# 1819	30	200
	Bim		rb	Cell Signaling	2819	5	# 0680	23,15	200
	Caspase 3		rb	Cell Signaling	9662	18	# 1996	35,19,17	200
	CDK4		ms	Cell Signaling	2906	2	# 1272	30	200
	c-Jun		rb	Cell Signaling	9165	9	# 1924	48	200
	c-Jun - phospho	Ser63	rb	Cell Signaling	2361	6	# 1948	48	200
	c-Met (HGF/SF receptor) - phospho	Tyr1349	rb	Epitomics	2319-1	YE112102	# 0754	145	200
	c-myc		rb	Cell Signaling	9402	11	# 1717	70-57	200
	c-myc - phospho	Thr58/Ser62	rb	abcam (Epitomics)	ab32029 (1203-1)	GR104962-1	# 1240	57	1000
	c-Raf		rb	Cell Signaling	9422	10	# 1901	75-65	200
	c-Raf -phospho	Ser289/296/301	rb	Cell Signaling	9431	5	# 2462	74	200
	DUSP4		rb	abcam	ab72593	GR55604-3	# 1568	44	200
	DUSP5 (VH3)		rb	Sigma	D8819	118K2843	# 0417	42	200
	DUSP6 (MKP3, MKP-3, PYST1)		rb	abcam (Epitomics)	ab76310 (2138-1)	GR156080-7	# 1754	42	200
	E2F-1		rb	Cell Signaling	3742	4	# 1106	70	200
	eEF2		rb	Cell Signaling	2332	5	# 1474	95	200
	eEF2 - phospho	Thr56	rb	Cell Signaling	2331	7	# 1774	95	200
	eEF2k		rb	Epitomics	1718-1	YD-04-24-02	# 0231	95	1000
	eEF2k - phospho	Ser366	rb	Cell Signaling	3691	3	# 2192	105	200
	eIF4B - phospho	Ser406	rb	Cell Signaling	8151	1	# 2356	80	150
	eIF4E		rb	Cell Signaling	2067	6	# 1860	25	200
	eIF4E - phospho	Ser209	rb	Cell Signaling	9741	4	# 1904	25	200
	Elk-1		rb	Cell Signaling	9182	3	# 2160	46	200
	Erk1/2 (MAPK p44/42)		rb	Cell Signaling	4695	28	# 2680	44,42	200
	Erk1/2 (MAPK p44/42) - phospho	Thr202/Tyr204	rb	Cell Signaling	9101	30	# 2681	44,42	200
	FGF receptor 1		rb	Cell Signaling	9740	4	# 1905	145,120,92	200
	FGF-10		gt	R&D	AF345	BIX01	# 0986	20	200
	FGFR 2		rb	Cell Signaling	23328	3	# 3058	145,92	200
	FGFR -phosho	Tyr654/653	ms	Cell Signaling	3476	4	# 1498	145,92	200
	FIP200		rb	Cell Signaling	12436	2	# 2731	200	200
	FRS2		ms	Santa Cruz	sc-17841	J0416	# 3052	85,70	50
	FRS2-α - phospho	Tyr196	rb	Cell Signaling	3864	12	# 3060	85	200
	FRS2-α - phospho	Tyr436	rb	Cell Signaling	3861	5	# 3059	85	200
	Gab1		rb	Cell Signaling	3232	3	TK # 097	110	200
	GSK3 alpha/beta - phospho	Ser21/9	rb	Cell Signaling	8566	3	# 2790	51,46	200
	Jak 2 - phospho	Tyr1007/1008	rb	Cell Signaling	3771	10	# 2475	125	200
	JNK/SAPK		rb	Cell Signaling	9252	12	# 1319	55,46	200
	JNK/SAPK - phospho	Tyr183/185	rb	Cell Signaling	4668	9	# 1200	55,46	200
	MAPKAPK-3		rb	Cell Signaling	7421	1	# 1693	42	200
	MCM2		rb	Cell Signaling	3619	3	# 2125	125	200
	MCM2 - phospho	Ser139	rb	Cell Signaling	8861	1	# 1079	125	200
	MEK1 - phospho	Ser298	rb	Cell Signaling	98195	1	# 2372	45	200
	MEK1/2		rb	Cell Signaling	9126	3	# 2333	45	200
	MEK1/2 - phospho	Ser217/221	rb	Cell Signaling	9154	14	# 2077	45	200
	MKK3/6 - phospho	Ser189/207	rb	Cell Signaling	9236	1	TK # 052	40	200
	MKK4 (SEK1)		rb	Epitomics	1658-1	YD021301	# 0241	44	200
	MKK4 (SEK1) - phospho	Ser257/Thr261	rb	Cell Signaling	9156	2	# 1830	44	200
	Mnk1 - phospho	Thr197/202	rb	Cell Signaling	2111	3	# 0443	50	200
	MSK1 - phospho	Ser360	rb	Epitomics	2154-1	YE071202	# 0216	90	200
	MSK1 - phospho	Ser376	rb	Millipore	04-384	DAM1548631	# 0740	90	1000
	mTOR (FRAP)		rb	Cell Signaling	2983	19	# 2721	289	200
	mTOR (FRAP) - phospho	Ser2481	rb	Cell Signaling	2974	12	# 2481	289	200
	mTOR (FRAP)- phosphoSer2448	Ser2448	rb	Cell Signaling	2971	26	# 2326	289	200
	p38 MAPK - phospho	Thr180/Tyr182	rb	Cell Signaling	4511	10	# 1223	43	200
	p70 S6 kinase		rb	Cell Signaling	2708	1	BG/MP # 056	85,70	200
	p70 S6 kinase - phospho	Thr389	ms	Cell Signaling	9206	14	# 1214	85,70	200
	PDCD4		rb	Cell Signaling	9535	5	# 2207	60	200
	PI3-kinase p85		rb	Cell Signaling	4292	10	# 2794	85	200
	Ras		rb	Cell Signaling	8955	2	# 2491	21	200
	RSK 1 (p90RSK) - phospho	Thr573	rb	abcam (Epitomics)	ab62324 (2185-1)	GR247390-2	# 1968	90-93	200
	S6 ribosomal protein		rb	Cell Signaling	2217	7	# 1836	32	200
	S6 ribosomal protein - phospho	Ser235/236	rb	Cell Signaling	2211	23	# 2079	32	200
	S6 ribosomal protein - phospho	Ser240/244	rb	Cell Signaling	2215	9	# 1166	24	200
	SGK1		rb	Cell Signaling	12103	2	# 2385	60-45	200
	SHP-2 - phospho	Tyr542	rb	Cell Signaling	3751	2	BG/MP # 112	72	200
	SPRY2 (Protein sprouty homolog 2)		rb	Millipore	07-524	31940	# 0342	40-35	200
	SPRY3 (Spry-3, Sprouty 3)		rb	Sigma	AV50519	QC22737	# 1723	31	200
	STAT 3 - phospho	Ser727	rb	Cell Signaling	9134	21	# 2415	86	200
														x
