# Supplementary material for: The molecular interaction pattern of lenvatinib enables inhibition of wild-type or kinase-mutated FGFR2-driven cholangiocarcinoma
Source: Nat Commun. 2024 Feb 12;15:1287. doi: 10.1038/s41467-024-45247-6 (PMC10861557; doi:10.1038/s41467-024-45247-6)
Supplement: Supplementary file 6 — Source Data [file 41467_2024_45247_MOESM6_ESM.xlsx]

## Sheet: Fig 1
	Patient	Progression Free Survival (PFS)		Overall survial (OS)
		Lenvatinib	Gemcitabine/Cisplatin	since start of lenvatinib
	370_371delinsCys & DEL	12.0328	4.19672	12.5902
	FGFR2-SH3GLB1	10.4262	2.19672	20.0656
	FGFR2-AHCYL2	8.91803	3.83607	30.3279
	FGFR2-TACC1	6.98361	2	10
	p.C382R	5.57377	2.09836	6.19672
	p.S372C	4.9	2.52459	4.9 (censored)
	FGFR2-PAWR	2.85246	1.57377	3.57377

## Sheet: Fig 2a
		cell mass [% of empty vector control]
		empty vector	FGFR2-AHCYL2	FGFR2-BICC1	FGFR2-SH3GLB1
		103.518	249.39	266.332	226.705
		96.4824	265.327	260.014	243.503
		97.2565	489.332	283.039	369.148
		102.743	466.309	297.774	365.925
		99.3093	216.227	192.765	223.669
		100.691	224.806	185.323	205.685
		102.739	207.361	197.615	229.653
		97.261	211.405	193.572	224.365
		92.2046	235.531	303.336	222.033
		107.795	248.875	285.493	208.689
		92.3795	328.916	322.892	255.422
		107.621	337.005	310.155	275.904
		101.009	233.471	254.184	202.469
		98.9915	235.802	265.981	203.978
		101.79	215.104	245.554	275.883
		98.2101	212.789	239.708	245.92
		106.713	404.825	327.004	283.268
		93.2874	409.494	312.374	269.105
		99.9275	224.22	281.943	216.389
		100.073	235.098	261.494	197.389
		99.1953	229.7	304.462	219.02
		100.805	254.279	286.613	196.635
		95.5982	200.564	232.054	226.524
		104.402	193.679	201.467	231.151
		98.2153	182.044	212.98	197.512
		101.785	191.239	212.872	207.68
		101.022	209.029	356.559	273.254
		98.9779	224.191	347.871	271.38
		104.876	238.822	376.081	287.397
		95.1242	247.102	351.242	280.405
	mean	100	260.7	272.3	244.5
	p value (vs empty vector)		<0.0001	<0.0001	<0.0001

## Sheet: Fig 2b
		number of colonies [mean per well]
		empty vector	FGFR2-AHCYL2	FGFR2-BICC1	FGFR2-SH3GLB1
		3	122	118	111
		12	115	143	115
		13	114	92	107
		10	119	114	111
		8	124	131	121
		8	130	134	103
		7	114	104	100
		7	115	148	136
				92
				136
	mean	8.5	119.1	121.2	113
	p value (vs empty vector)		<0.0001	<0.0001	<0.0001

## Sheet: Fig 3A
																mean
		Lenvatinib	concentration	empty vector								FGFR2-AHCYL2				empty vector	FGFR2-AHCYL2	adjusted p value
			ctrl.	99.3093	100.691	92.3795	107.621	106.713	93.2874	102.409	97.5907	99.0344	100.966	98.7852	101.215	100	100	>0,9999
			0.5 µM	102.993	106.063	96.5267	100.778	113.597	103.787	61.3556	58.9142	84.1297	69.9678	65.9085	66.839	103.957	67.8525	<0,0001
			1 µM	90.4068	82.8856	74.8574	71.747	95.525	89.8451	41.7604	38.9014	52.7358	57.44	40.9408	38.9765	84.2112	45.1258	<0,0001
			2 µM	101.305	98.0814	70.1918	71.5397	90.0172	91.0499	36.3315	34.7896	48.2298	50.8542	37.9943	38.4596	87.0308	41.1098	<0,0001
			4 µM	72.4482	68.6109	51.1146	48.6262	66.6093	61.2737	21.4905	22.0045	21.2429	22.8274	21.8144	14.3189	61.4471	20.6165	<0,0001
			8 µM	42.3638	40.6754	27.4754	25.6091	39.0706	35.4561	7.22775	6.26405	9.16068	8.51696	7.70225	6.51331	35.1084	7.56417	<0,0001
																mean
		Ponatinib	concentration	empty vector								FGFR2-AHCYL2				empty vector	FGFR2-AHCYL2	adjusted p value
			ctrl.	93.7093	106.291	100.754	99.2462	87.8477	112.152	100.561	99.439	101.119	98.8808	101.433	98.5674	100	100	>0,9999
			0.05 µM	88.2863	93.4924	100.754	94.7236	82.284	82.284	47.8923	48.5975	59.2971	64.7163	73.2093	70.8381	90.304	60.7584	<0,0001
			0.1 µM	82.6464	94.7939	109.548	110.05	98.9751	84.3338	26.0298	26.8953	43.55	43.6285	41.0012	41.9891	96.7245	37.1823	<0,0001
			0.2 µM	73.9696	74.4035	91.7085	102.764	86.3836	86.0908	15.0024	14.746	24.8576	24.3471	24.93	26.412	85.8866	21.7159	<0,0001
			0.5 µM	25.1627	27.9826	36.9347	43.4673	47.4378	44.5095	5.12903	4.29556	9.66032	8.67858	8.2661	6.98172	37.5824	7.16855	<0,0001
																mean
		Nintedanib	concentration	empty vector								FGFR2-AHCYL2				empty vector	FGFR2-AHCYL2	adjusted p value
			ctrl.	95.8874	104.113	93.7337	106.266	99.387	100.613	96.6608	103.339	101.403	98.5967	110.438	89.5619	100	100	>0,9999
			0.1 µM	83.7347	87.8844	95.2132	94.604	96.8476	91.331	94.669	83.2259	97.2845	93.8947	94.5015	92.9151	91.6025	92.7485	0.9995
			0.2 µM	77.5102	78.6217	82.7676	83.5509	85.9019	88.2662	70.8846	63.1127	78.4399	71.5145	77.5194	71.9308	82.7698	72.2336	0.0333
			0.5 µM	53.8718	55.7243	64.2298	65.2742	70.4028	69.5271	38.8205	33.7825	44.5052	32.9506	46.8722	36.38	63.1717	38.8852	<0,0001
			1 µM	24.0089	26.0837	30.2872	34.2907	41.2434	40.8932	18.6682	15.2314	14.908	13.1219	18.5325	14.4583	32.8012	15.8201	<0,0001
			2 µM	8.00296	7.70656	10.1828	10.0957	11.6462	18.2137	8.70924	7.53759	7.54511	7.03481	6.45394	5.26411	10.9747	7.0908	0.8744
																mean
		Infigratinib	concentration	empty vector								FGFR2-AHCYL2				empty vector	FGFR2-AHCYL2	adjusted p value
			ctrl.	103.518	96.4824	102.739	97.261	101.009	98.9915	96.9038	103.096	98.0548	101.945	97.2454	102.755	100	100	>0,9999
			0.25 µM	84.8528	90.1651	72.3514	74.522	81.924	78.8208	38.7169	39.8326	32.0131	32.6225	41.4478	40.6791	80.4393	37.552	<0,0001
			0.5 µM	91.1701	88.7294	72.8682	66.6667	81.1482	84.4065	33.696	35.7043	23.7169	24.7481	36.451	34.9135	80.8315	31.5383	<0,0001
			1 µM	73.7976	69.2032	54.2636	52.093	63.46	62.5291	20.5858	22.9289	13.1708	13.827	22.6778	20.884	62.5577	19.0124	<0,0001
			5 µM	26.5614	20.3877	33.385	18.5013	40.1862	29.1699	5.91353	5.1325	4.68713	4.35903	10.9545	7.30301	28.0319	6.39162	<0,0001
																mean
		Futibatinib	concentration	empty vector								FGFR2-AHCYL2				empty vector	FGFR2-AHCYL2	adjusted p value
			ctrl.	97.2565	102.743	92.2046	107.795	101.79	98.2101	99.5031	100.497	100.541	99.4592	99.4266	100.573	100	100	>0,9999
			0.25 µM	84.3621	76.9547	77.1011	77.5883	79.3774	75.7977	34.0251	34.7852	40.0797	39.3965	31.5749	30.9633	78.5302	35.1375	<0,0001
			0.5 µM	82.1674	81.07	71.011	74.2996	68.1712	75.1751	28.2958	28.5881	32.8494	34.6712	24.0061	24.4648	75.3157	28.8126	<0,0001
			1 µM	68.7243	69.9588	60.0487	58.4653	59.6109	58.5214	19.5265	19.7603	21.4631	20.5522	14.8318	15.367	62.5549	18.5835	<0,0001
			5 µM	38.6831	37.1742	42.8745	38.0024	39.3774	34.7082	16.5449	16.3695	16.7378	16.6809	18.0046	16.055	38.47	16.7321	<0,0001
																mean
		Cabozantinib	concentration	empty vector								FGFR2-AHCYL2				empty vector	FGFR2-AHCYL2	adjusted p value
			ctrl.	99.9275	100.073	95.5982	104.402	101.022	98.9779	97.6318	102.368	101.746	98.2537	96.5002	103.5	100	100	>0,9999
			1 µM	82.6686	82.5236	94.2438	78.3296	83.4753	72.2317	86.3278	92.5166	87.3747	90.1804	87.5344	96.2643	82.2454	90.033	0.0691
			2 µM	60.0435	58.4482	67.833	60.6095	56.2181	52.9813	76.4762	81.7809	80.7902	85.0845	82.265	89.186	59.3556	82.5971	<0,0001
			4 µM	34.9529	32.3423	37.3589	32.7314	33.2198	30.6644	45.9741	49.3843	52.8486	57.9445	41.4471	43.9638	33.5449	48.5937	<0,0001
			5 µM	24.3655	24.8006	27.3138	24.1535	27.0869	25.0426	32.965	36.1857	37.6754	42.2559	28.1557	29.4927	25.4605	34.4551	0.0208
			8 µM	19.2893	19.1443	15.6885	15.4628	18.569	17.5468	12.7566	11.3672	11.566	11.3942	12.269	13.37	17.6168	12.1205	0.3773

## Sheet: Fig 3B
	IC50 values were calculated using PRISM7 equation: [Inhibitor] vs. normalized response with a variable slope
	the data for empty vector and FGFR2-AHCYL2 correspond to those of Fig 3a
		Lenvatinib	concentration	empty vector								FGFR2-AHCYL2				FGFR2-BICC1								FGFR2-SH3GLB1
			ctrl.	99.3093	100.691	92.3795	107.621	106.713	93.2874	102.409	97.5907	99.0344	100.966	98.7852	101.215	97.463	102.537	101.034	98.9663	102.012	97.988	101.165	98.8354	101.165	98.8354	96.1451	103.855
			0.5 µM	102.993	106.063	96.5267	100.778	113.597	103.787	61.3556	58.9142	84.1297	69.9678	65.9085	66.839	71.7759	70.8245	71.7731	67.0554	71.5063	68.3524	72.8477	72.665	72.8477	72.665	85.3903	88.9537
			1 µM	90.4068	82.8856	74.8574	71.747	95.525	89.8451	41.7604	38.9014	52.7358	57.44	40.9408	38.9765	47.7273	46.5645	40.8693	41.8765	42.6319	41.5443	58.4152	54.6243	58.4152	54.6243	44.3797	41.7234
			2 µM	101.305	98.0814	70.1918	71.5397	90.0172	91.0499	36.3315	34.7896	48.2298	50.8542	37.9943	38.4596	61.0465	56.8182	62.6027	62.8147	59.2713	59.9239	46.7687	45.6269	46.7687	45.6269	28.6362	34.4023
			4 µM	72.4482	68.6109	51.1146	48.6262	66.6093	61.2737	21.4905	22.0045	21.2429	22.8274	21.8144	14.3189	40.592	38.3721	46.1171	43.0957	45.0788	42.8494	21.9685	20.5526	21.9685	20.5526	13.4759	12.6984
			8 µM	42.3638	40.6754	27.4754	25.6091	39.0706	35.4561	7.22775	6.26405	9.16068	8.51696	7.70225	6.51331	17.4419	14.6406	20.0371	16.5386	21.4791	16.9114	8.35807	8.54076	8.35807	8.54076	7.51539	6.21963
		Ponatinib	concentration	empty vector								FGFR2-AHCYL2				FGFR2-BICC1								FGFR2-SH3GLB1
			ctrl.	93.7093	106.291	100.754	99.2462	87.8477	112.152	100.561	99.439	101.119	98.8808	101.433	98.5674	97.5302	102.47	102.576	97.4245	103.573	96.4268	99.3766	100.623	118.728	81.2718	105.265	94.7346
			0.05 µM	88.2863	93.4924	100.754	94.7236	82.284	82.284	47.8923	48.5975	59.2971	64.7163	73.2093	70.8381	97.5302	93.2738	74.2942	71.471	85.5142	83.9691	90.1081	101.33	121.188	122.488	95.34	106.455
			0.1 µM	82.6464	94.7939	109.548	110.05	98.9751	84.3338	26.0298	26.8953	43.55	43.6285	41.0012	41.9891	69.8896	69.5744	61.0203	58.5438	61.661	63.7373	43.2253	49.1687	81.5502	94.5463	79.2357	90.7856
			0.2 µM	73.9696	74.4035	91.7085	102.764	86.3836	86.0908	15.0024	14.746	24.8576	24.3471	24.93	26.412	46.3479	46.2953	44.4775	42.2486	42.6847	40.5118	21.5295	21.4464	39.2667	42.6085	43.8217	48.1104
			0.5 µM	25.1627	27.9826	36.9347	43.4673	47.4378	44.5095	5.12903	4.29556	9.66032	8.67858	8.2661	6.98172	21.3347	23.6994	15.3541	13.6701	19.5558	16.2723	5.15378	4.11471	9.65421	9.83987	8.61996	8.74735
		Nintedanib	concentration	empty vector								FGFR2-AHCYL2				FGFR2-BICC1								FGFR2-SH3GLB1
			ctrl.	95.8874	104.113	93.7337	106.266	99.387	100.613	96.6608	103.339	101.403	98.5967	110.438	89.5619	96.1281	103.872	101.863	98.1366	98.6475	101.352	102.706	97.2943	98.3011	101.699	101.356	98.6441
			0.1 µM	83.7347	87.8844	95.2132	94.604	96.8476	91.331	94.669	83.2259	97.2845	93.8947	94.5015	92.9151	94.2067	88.1514	92.5466	85.0932	84.626	79.4369	86.9685	86.7477	85.1757	81.9176	87.9307	84.5521
			0.2 µM	77.5102	78.6217	82.7676	83.5509	85.9019	88.2662	70.8846	63.1127	78.4399	71.5145	77.5194	71.9308	83.6681	83.0277	81.1406	74.9294	73.2542	70.3837	72.0044	53.1198	79.8231	82.1038	84.0187	90.509
			0.5 µM	53.8718	55.7243	64.2298	65.2742	70.4028	69.5271	38.8205	33.7825	44.5052	32.9506	46.8722	36.38	57.6419	43.7263	52.6256	46.9791	32.4593	29.2023	84.0972	68.36	82.7554	86.1531	81.7515	82.6406
			1 µM	24.0089	26.0837	30.2872	34.2907	41.2434	40.8932	18.6682	15.2314	14.908	13.1219	18.5325	14.4583	30.2766	26.3173	23.4896	21.965	7.39718	6.73475	21.7559	25.3451	19.4554	20.619	17.9151	16.537
			2 µM	8.00296	7.70656	10.1828	10.0957	11.6462	18.2137	8.70924	7.53759	7.54511	7.03481	6.45394	5.26411	21.7176	18.0495	16.3749	13.6646	7.45239	6.29313	8.17228	8.39315	6.56272	7.26088	5.82352	5.33452
		Infigratinib	concentration	empty vector								FGFR2-AHCYL2				FGFR2-BICC1								FGFR2-SH3GLB1
			ctrl.	103.518	96.4824	102.739	97.261	101.009	98.9915	96.9038	103.096	98.0548	101.945	97.2454	102.755	101.2	98.7998	101.968	98.0317	103.03	96.9697	96.4275	103.573	104.189	95.8113	103.098	96.902
			0.25 µM	84.8528	90.1651	72.3514	74.522	81.924	78.8208	38.7169	39.8326	32.0131	32.6225	41.4478	40.6791	47.5177	46.3175	46.2001	47.1843	46.0606	45.0066	41.6489	45.9847	28.5026	33.1247	44.6686	45.8213
			0.5 µM	91.1701	88.7294	72.8682	66.6667	81.1482	84.4065	33.696	35.7043	23.7169	24.7481	36.451	34.9135	38.7889	37.3704	35.3745	36.9054	36.6271	35.5204	42.3206	43.542	28.0693	32.2099	38.5447	41.2104
			1 µM	73.7976	69.2032	54.2636	52.093	63.46	62.5291	20.5858	22.9289	13.1708	13.827	22.6778	20.884	24.2771	23.7316	22.69	21.9792	22.9776	21.9236	34.8702	35.3588	18.0549	18.9697	21.6859	21.3256
			5 µM	26.5614	20.3877	33.385	18.5013	40.1862	29.1699	5.91353	5.1325	4.68713	4.35903	10.9545	7.30301	4.90998	4.58265	5.1941	4.7567	5.37549	4.63768	5.55725	4.82443	4.62205	4.38132	7.20461	6.5562
		Futibatinib	concentration	empty vector								FGFR2-AHCYL2				FGFR2-BICC1								FGFR2-SH3GLB1
			ctrl.	97.2565	102.743	92.2046	107.795	101.79	98.2101	99.5031	100.497	100.541	99.4592	99.4266	100.573	97.7321	102.268	101.205	98.7952	102.288	97.7118	99.6288	100.371	105.742	94.2577	102.564	97.4359
			0.25 µM	84.3621	76.9547	77.1011	77.5883	79.3774	75.7977	34.0251	34.7852	40.0797	39.3965	31.5749	30.9633	44.9895	44.673	40.261	40.3614	40.2629	38.3155	28.8896	23.2872	40.4295	38.0952	51.113	43.8997
			0.5 µM	82.1674	81.07	71.011	74.2996	68.1712	75.1751	28.2958	28.5881	32.8494	34.6712	24.0061	24.4648	36.8143	33.808	31.0743	30.3715	32.5219	31.9864	24.7722	22.2072	33.5668	33.5668	51.6765	45.1958
			1 µM	68.7243	69.9588	60.0487	58.4653	59.6109	58.5214	19.5265	19.7603	21.4631	20.5522	14.8318	15.367	22.2574	19.9367	20.5823	17.2691	18.6952	19.9611	12.8923	12.0148	21.662	20.2148	31.2201	29.9803
			5 µM	38.6831	37.1742	42.8745	38.0024	39.3774	34.7082	16.5449	16.3695	16.7378	16.6809	18.0046	16.055	29.2722	26.5823	23.5944	24.5984	27.6047	27.2639	14.8498	14.8498	18.8142	19.7946	38.2643	37.0809
		Cabozantinib	concentration	empty vector								FGFR2-AHCYL2				FGFR2-BICC1								FGFR2-SH3GLB1
			ctrl.	99.9275	100.073	95.5982	104.402	101.022	98.9779	97.6318	102.368	101.746	98.2537	96.5002	103.5	103.763	96.237	107.055	92.9445	101.233	98.7666	104.592	95.4083	98.9889	101.011	100.344	99.6559
			1 µM	82.6686	82.5236	94.2438	78.3296	83.4753	72.2317	86.3278	92.5166	87.3747	90.1804	87.5344	96.2643	79.9573	87.3232	92.7363	85.2903	83.6276	82.37	111.602	104.031	80.3453	81.7263	93.6503	94.2759
			2 µM	60.0435	58.4482	67.833	60.6095	56.2181	52.9813	76.4762	81.7809	80.7902	85.0845	82.265	89.186	73.6589	66.6667	70.2421	68.1073	67.6179	68.8271	90.9218	90.0105	66.7324	61.7509	76.6969	79.1367
			4 µM	34.9529	32.3423	37.3589	32.7314	33.2198	30.6644	45.9741	49.3843	52.8486	57.9445	41.4471	43.9638	21.1903	19.4289	32.1791	30.9294	32.503	31.584	42.4115	34.9106	40.6905	38.8163	34.6575	35.2831
			5 µM	24.3655	24.8006	27.3138	24.1535	27.0869	25.0426	32.965	36.1857	37.6754	42.2559	28.1557	29.4927	16.4932	17.8276	21.9734	18.5368	19.347	17.364	21.8016	21.9418	28.9519	25.6967	19.2055	20.8946
			8 µM	19.2893	19.1443	15.6885	15.4628	18.569	17.5468	12.7566	11.3672	11.566	11.3942	12.269	13.37	7.63277	6.77876	8.48737	8.4353	6.28779	6.19105	9.25342	9.18332	7.94081	7.74353	9.32124	8.82077

## Sheet: Fig 3C
		FGFR phosphorylation [AFI]
		untreated	lenvatinib	ponatinib	infigratinib	futibatinib
		78.8131	33	33	33	51.4659
		108.484	33	33	68.0508	33
		76.0315	58.3669	33	33	33
		91.766
		64.2362
		60.7067
	mean	80.01	41.46	33	44.68	39.16
	adjusted p value		0.0128	0.003	0.0224	0.0086

## Sheet: Fig 4A 
	the data for empty vector and FGFR2-AHCYL2 correspond to those of Fig 3a																													p-werte sind hier alle deutlich signifikanter als 1* ?
																														mean					mean
		Lenvatinib	concentration	empty vector								FGFR2-AHCYL2				FGFR2-AHCYL2 . E565A								FGFR2-AHCYL2 .V564F						empty vector	FGFR2-AHCYL2 .E565A	adjusted p value			empty vector	FGFR2-AHCYL2 .V564F	adjusted p value
			ctrl.	99.3093	100.691	92.3795	107.621	106.713	93.2874	102.409	97.5907	99.0344	100.966	98.7852	101.215	103.496	96.5044	102.575	97.425	99.1418	100.858	100.382	99.6177	93.1666	106.833	90.5384	109.462			100	100	>0,9999			100	100	>0,9999
			0.5 µM	102.993	106.063	96.5267	100.778	113.597	103.787	61.3556	58.9142	84.1297	69.9678	65.9085	66.839	91.5387	96.9618	96.3668	99.8236	80.2615	75.9297	86.7101	81.2683	84.8688	88.2245	74.6472	59.1741			103.957	90.147	0.0082			103.957	79.1488	<0,0001
			1 µM	90.4068	82.8856	74.8574	71.747	95.525	89.8451	41.7604	38.9014	52.7358	57.44	40.9408	38.9765	63.966	64.6847	62.9277	70.4762	60.9726	67.9199	56.7574	54.6886	64.6736	62.9042	39.8327	34.2917			84.2112	65.1579	<0,0001			84.2112	52.1914	<0,0001
			2 µM	101.305	98.0814	70.1918	71.5397	90.0172	91.0499	36.3315	34.7896	48.2298	50.8542	37.9943	38.4596	74.8122	77.7524	52.769	59.6825	65.7949	65.4679	68.4506	67.821	69.6156	73.5204	53.4239	48.8238			87.0308	66.0465	<0,0001			87.0308	63.6092	<0,0001
			4 µM	72.4482	68.6109	51.1146	48.6262	66.6093	61.2737	21.4905	22.0045	21.2429	22.8274	21.8144	14.3189	52.1398	41.7511	37.672	37.5309	44.2174	39.0682	44.7942	44.2995	43.5631	45.3325	30.8416	27.1824			61.4471	42.0632	<0,0001			61.4471	39.3356	<0,0001
			8 µM	42.3638	40.6754	27.4754	25.6091	39.0706	35.4561	7.22775	6.26405	9.16068	8.51696	7.70225	6.51331	19.3401	19.4708	15.6614	14.2504	20.9236	20.6784	14.0319	11.8282	14.8871	15.8633	15.1594	14.3231			35.1084	18.3874	0.0006			35.1084	14.3488	<0,0001
																														mean					mean
		Ponatinib	concentration	empty vector								FGFR2-AHCYL2				FGFR2-AHCYL2 . E565A								FGFR2-AHCYL2 .V564F						empty vector	FGFR2-AHCYL2 .E565A	adjusted p value			empty vector	FGFR2-AHCYL2 .V564F	adjusted p value
			ctrl.	93.7093	106.291	100.754	99.2462	87.8477	112.152	100.561	99.439	101.119	98.8808	101.433	98.5674	97.1487	102.851	94.8258	105.174	94.5604	105.44	100.844	99.1556	103.771	96.2285	110.232	89.7675			100	100	>0,9999			100	100	>0,9999
			0.05 µM	88.2863	93.4924	100.754	94.7236	82.284	82.284	47.8923	48.5975	59.2971	64.7163	73.2093	70.8381	108.485	112.195	99.4016	103.203	109.613	109.613	76.5778	67.0667	116.894	100.915	113.361	92.8525			90.304	82.2442	0.0741			90.304	94.6111	0.9814
			0.1 µM	82.6464	94.7939	109.548	110.05	98.9751	84.3338	26.0298	26.8953	43.55	43.6285	41.0012	41.9891	101.202	107.523	97.3601	100.458	97.0236	90.3866	41.6	31.8667	84.4008	84.3562	65.9135	50.8799			96.7245	68.5764	0.9991			96.7245	59.8362	<0,0001
			0.2 µM	73.9696	74.4035	91.7085	102.764	86.3836	86.0908	15.0024	14.746	24.8576	24.3471	24.93	26.412	93.5074	90.4844	86.6596	95.8817	95.1078	105.85	17.5556	17.6889	51.8634	45.3917	41.234	31.2839			85.8866	40.7551	0.7157			85.8866	34.1696	<0,0001
			0.5 µM	25.1627	27.9826	36.9347	43.4673	47.4378	44.5095	5.12903	4.29556	9.66032	8.67858	8.2661	6.98172	26.314	35.7953	32.2422	36.114	53.0961	68.0123	5.2	4.17778	11.7831	8.74805	6.47404	5.38779			37.5824	25.2899	0.9806			37.5824	6.96179	<0,0001
																														mean					mean
		Infigratinib	concentration	empty vector								FGFR2-AHCYL2				FGFR2-AHCYL2 . E565A								FGFR2-AHCYL2 .V564F						empty vector	FGFR2-AHCYL2 .E565A	adjusted p value			empty vector	FGFR2-AHCYL2 .V564F	adjusted p value
			ctrl.	103.518	96.4824	102.739	97.261	101.009	98.9915	96.9038	103.096	98.0548	101.945	97.2454	102.755	99.4595	100.541	99.2081	100.792	103.155	96.8447	99.5007	100.499	102.473	97.5269	95.941	104.059			100	100	>0,9999			100	100	>0,9999
			0.25 µM	84.8528	90.1651	72.3514	74.522	81.924	78.8208	38.7169	39.8326	32.0131	32.6225	41.4478	40.6791	82.7981	84.7695	81.6415	83.6573	79.4498	81.1489	90.5642	98.5522	106.398	109.247	109.348	117.097			80.4393	82.2442	0.9974			80.4393	105.201	<0,0001
			0.5 µM	91.1701	88.7294	72.8682	66.6667	81.1482	84.4065	33.696	35.7043	23.7169	24.7481	36.451	34.9135	69.6979	72.496	67.2426	66.0187	65.8576	70.1456	88.2177	92.1618	88.0645	94.5699	126.445	127.552			80.8315	68.5764	0.0253			80.8315	102.835	<0,0001
			1 µM	73.7976	69.2032	54.2636	52.093	63.46	62.5291	20.5858	22.9289	13.1708	13.827	22.6778	20.884	41.5262	44.2607	36.933	34.9172	40.9385	45.9547	65.2022	66.2007	53.871	50.3763	78.5978	74.7847			62.5577	40.7551	<0,0001			62.5577	64.8388	0.9921
			5 µM	26.5614	20.3877	33.385	18.5013	40.1862	29.1699	5.91353	5.1325	4.68713	4.35903	10.9545	7.30301	29.5707	31.2242	15.7667	14.9028	30.5825	29.6926	6.34049	4.79281	12.4194	10.5914	35.7934	29.8893			28.0319	25.2899	0.9817			28.0319	16.6378	0.0471
																														mean					mean
		Futibatinib	concentration	empty vector								FGFR2-AHCYL2				FGFR2-AHCYL2 . E565A								FGFR2-AHCYL2 .V564F						empty vector	FGFR2-AHCYL2 .E565A	adjusted p value			empty vector	FGFR2-AHCYL2 .V564F	adjusted p value
			ctrl.	97.2565	102.743	92.2046	107.795	101.79	98.2101	99.5031	100.497	100.541	99.4592	99.4266	100.573	100.184	99.8162	102.889	97.111	96.8715	103.128	91.8149	108.185	94.0835	105.916	101.818	98.1818			100	100	>0,9999			100	100	>0,9999
			0.25 µM	84.3621	76.9547	77.1011	77.5883	79.3774	75.7977	34.0251	34.7852	40.0797	39.3965	31.5749	30.9633	74.8162	72.9779	66.2722	61.1904	67.0593	61.5385	74.14	85.6465	72.8538	65.1972	106.154	96.1772			78.5302	67.3091	0.0182			78.5302	83.3614	0.7306
			0.5 µM	82.1674	81.07	71.011	74.2996	68.1712	75.1751	28.2958	28.5881	32.8494	34.6712	24.0061	24.4648	61.2745	66.6667	55.2732	57.5009	56.3857	59.0357	51.3642	60.0237	55.6845	53.1323	67.7389	67.0862			75.3157	59.3561	0.0001			75.3157	59.1716	0.0001
			1 µM	68.7243	69.9588	60.0487	58.4653	59.6109	58.5214	19.5265	19.7603	21.4631	20.5522	14.8318	15.367	44.424	42.5858	33.693	34.7372	35.2595	37.4678	27.5208	31.554	28.3063	22.7378	35.6177	33.2867			62.5549	38.0279	<0,0001			62.5549	29.8372	<0,0001
			5 µM	38.6831	37.1742	42.8745	38.0024	39.3774	34.7082	16.5449	16.3695	16.7378	16.6809	18.0046	16.055	48.7132	44.4853	44.4135	41.6986	45.4914	45.1969	25.3855	29.3001	25.29	20.1856	37.5758	34.2657			38.47	44.9998	0.416			38.47	28.6671	0.0584

## Sheet: Fig 4B 
	IC50 values were calculated using PRISM7 equation: [Inhibitor] vs. normalized response with a variable slope
	the data correspond to those of Fig 4a
		Lenvatinib	concentration	empty vector								FGFR2-AHCYL2				FGFR2-AHCYL2 . E565A								FGFR2-AHCYL2 .V564F
			ctrl.	99.3093	100.691	92.3795	107.621	106.713	93.2874	102.409	97.5907	99.0344	100.966	98.7852	101.215	103.496	96.5044	102.575	97.425	99.1418	100.858	100.382	99.6177	93.1666	106.833	90.5384	109.462
			0.5 µM	102.993	106.063	96.5267	100.778	113.597	103.787	61.3556	58.9142	84.1297	69.9678	65.9085	66.839	91.5387	96.9618	96.3668	99.8236	80.2615	75.9297	86.7101	81.2683	84.8688	88.2245	74.6472	59.1741
			1 µM	90.4068	82.8856	74.8574	71.747	95.525	89.8451	41.7604	38.9014	52.7358	57.44	40.9408	38.9765	63.966	64.6847	62.9277	70.4762	60.9726	67.9199	56.7574	54.6886	64.6736	62.9042	39.8327	34.2917
			2 µM	101.305	98.0814	70.1918	71.5397	90.0172	91.0499	36.3315	34.7896	48.2298	50.8542	37.9943	38.4596	74.8122	77.7524	52.769	59.6825	65.7949	65.4679	68.4506	67.821	69.6156	73.5204	53.4239	48.8238
			4 µM	72.4482	68.6109	51.1146	48.6262	66.6093	61.2737	21.4905	22.0045	21.2429	22.8274	21.8144	14.3189	52.1398	41.7511	37.672	37.5309	44.2174	39.0682	44.7942	44.2995	43.5631	45.3325	30.8416	27.1824
			8 µM	42.3638	40.6754	27.4754	25.6091	39.0706	35.4561	7.22775	6.26405	9.16068	8.51696	7.70225	6.51331	19.3401	19.4708	15.6614	14.2504	20.9236	20.6784	14.0319	11.8282	14.8871	15.8633	15.1594	14.3231
				experiment 1		experiment 2		experiment 3		experiment 1		experiment 2		experiment 3		experiment 1		experiment 2		experiment 3		experiment 1		experiment 2		experiment 3
		Ponatinib	concentration	empty vector								FGFR2-AHCYL2				FGFR2-AHCYL2 . E565A								FGFR2-AHCYL2 .V564F
			ctrl.	93.7093	106.291	100.754	99.2462	87.8477	112.152	100.561	99.439	101.119	98.8808	101.433	98.5674	97.1487	102.851	94.8258	105.174	94.5604	105.44	100.844	99.1556	103.771	96.2285	110.232	89.7675
			0.05 µM	88.2863	93.4924	100.754	94.7236	82.284	82.284	47.8923	48.5975	59.2971	64.7163	73.2093	70.8381	108.485	112.195	99.4016	103.203	109.613	109.613	76.5778	67.0667	116.894	100.915	113.361	92.8525
			0.1 µM	82.6464	94.7939	109.548	110.05	98.9751	84.3338	26.0298	26.8953	43.55	43.6285	41.0012	41.9891	101.202	107.523	97.3601	100.458	97.0236	90.3866	41.6	31.8667	84.4008	84.3562	65.9135	50.8799
			0.2 µM	73.9696	74.4035	91.7085	102.764	86.3836	86.0908	15.0024	14.746	24.8576	24.3471	24.93	26.412	93.5074	90.4844	86.6596	95.8817	95.1078	105.85	17.5556	17.6889	51.8634	45.3917	41.234	31.2839
			0.5 µM	25.1627	27.9826	36.9347	43.4673	47.4378	44.5095	5.12903	4.29556	9.66032	8.67858	8.2661	6.98172	26.314	35.7953	32.2422	36.114	53.0961	68.0123	5.2	4.17778	11.7831	8.74805	6.47404	5.38779
		Infigratinib	concentration	empty vector								FGFR2-AHCYL2				FGFR2-AHCYL2 . E565A								FGFR2-AHCYL2 .V564F
			ctrl.	103.518	96.4824	102.739	97.261	101.009	98.9915	96.9038	103.096	98.0548	101.945	97.2454	102.755	99.4595	100.541	99.2081	100.792	103.155	96.8447	99.5007	100.499	102.473	97.5269	95.941	104.059
			0.25 µM	84.8528	90.1651	72.3514	74.522	81.924	78.8208	38.7169	39.8326	32.0131	32.6225	41.4478	40.6791	82.7981	84.7695	81.6415	83.6573	79.4498	81.1489	90.5642	98.5522	106.398	109.247	109.348	117.097
			0.5 µM	91.1701	88.7294	72.8682	66.6667	81.1482	84.4065	33.696	35.7043	23.7169	24.7481	36.451	34.9135	69.6979	72.496	67.2426	66.0187	65.8576	70.1456	88.2177	92.1618	88.0645	94.5699	126.445	127.552
			1 µM	73.7976	69.2032	54.2636	52.093	63.46	62.5291	20.5858	22.9289	13.1708	13.827	22.6778	20.884	41.5262	44.2607	36.933	34.9172	40.9385	45.9547	65.2022	66.2007	53.871	50.3763	78.5978	74.7847
			5 µM	26.5614	20.3877	33.385	18.5013	40.1862	29.1699	5.91353	5.1325	4.68713	4.35903	10.9545	7.30301	29.5707	31.2242	15.7667	14.9028	30.5825	29.6926	6.34049	4.79281	12.4194	10.5914	35.7934	29.8893
		Futibatinib	concentration	empty vector								FGFR2-AHCYL2				FGFR2-AHCYL2 . E565A								FGFR2-AHCYL2 .V564F
			ctrl.	97.2565	102.743	92.2046	107.795	101.79	98.2101	99.5031	100.497	100.541	99.4592	99.4266	100.573	100.184	99.8162	102.889	97.111	96.8715	103.128	91.8149	108.185	94.0835	105.916	101.818	98.1818
			0.25 µM	84.3621	76.9547	77.1011	77.5883	79.3774	75.7977	34.0251	34.7852	40.0797	39.3965	31.5749	30.9633	74.8162	72.9779	66.2722	61.1904	67.0593	61.5385	74.14	85.6465	72.8538	65.1972	106.154	96.1772
			0.5 µM	82.1674	81.07	71.011	74.2996	68.1712	75.1751	28.2958	28.5881	32.8494	34.6712	24.0061	24.4648	61.2745	66.6667	55.2732	57.5009	56.3857	59.0357	51.3642	60.0237	55.6845	53.1323	67.7389	67.0862
			1 µM	68.7243	69.9588	60.0487	58.4653	59.6109	58.5214	19.5265	19.7603	21.4631	20.5522	14.8318	15.367	44.424	42.5858	33.693	34.7372	35.2595	37.4678	27.5208	31.554	28.3063	22.7378	35.6177	33.2867
			5 µM	38.6831	37.1742	42.8745	38.0024	39.3774	34.7082	16.5449	16.3695	16.7378	16.6809	18.0046	16.055	48.7132	44.4853	44.4135	41.6986	45.4914	45.1969	25.3855	29.3001	25.29	20.1856	37.5758	34.2657

## Sheet: Fig 4c
				FGFR phosphorylation [AFI]
				untreated	lenvatinib	ponatinib	infigratinib	futibatinib
				572.177	103.336	33	817.326	87.004
				550.743	88.5736	74.9636	484.798	106.891
				436.122	103.336	120.941	482.558	130.506
				381.059
				357.128
				260.023
			mean	426.2	98.42	76.3	594.9	108.1
			adjusted p value		0.0032	0.0019	0.1468	0.004

## Sheet: Suppl Fig 1
	Patient	Progression Free Survival (PFS)
		Lenvatinib	1st line
	370_371delinsCys & DEL	12.0328	4.19672
	FGFR2-SH3GLB1	10.4262	2.19672
	FGFR2-AHCYL2	8.91803	3.83607
	FGFR2-TACC1	6.98361	6.98361
	p.C382R	5.57377	14
	p.S372C	4.9	2.52459
	FGFR2-PAWR	2.85246	1.57377

[truncated: 2 more sheets: Suppl Fig 2, Supple Fig 3]
